# Supplementary material for: ICF1-Syndrome-Associated DNMT3B Mutations Prevent De Novo Methylation at a Subset of Imprinted Loci during iPSC Reprogramming
Source: Biomolecules. 2023 Nov 28;13(12):1717. doi: 10.3390/biom13121717 (PMC10741953; doi:10.3390/biom13121717)
Supplement: Supplementary file 1 [file biomolecules-13-01717-s001.zip]

Archive with 3 entries (2 files):
- Supplementary files_biomolecules_2566524/
- Supplementary files_biomolecules_2566524/Verma_et_al_Supplementary_Figures_biomolecules-2566524_proof.pdf
- Supplementary files_biomolecules_2566524/Verma_et_al_Supplementary_Tables_biomolecules_2566524.xlsx
